# Supplementary material for: Morphology of Phagophore Precursors by Correlative Light-Electron Microscopy
Source: Cells. 2022 Sep 30;11(19):3080. doi: 10.3390/cells11193080 (PMC9562894; doi:10.3390/cells11193080)
Supplement: Supplementary file 1 [file cells-11-03080-s001.zip]

Archive with 1 entries (1 files):
- cells-1846528-supplementary.pdf
